# Supplementary material for: A 11B-NMR Method for the In Situ Monitoring of the Formation of Dynamic Covalent Boronate Esters in Dendrimers
Source: Polymers (Basel). 2024 Nov 23;16(23):3258. doi: 10.3390/polym16233258 (PMC11644288; doi:10.3390/polym16233258)
Supplement: Supplementary file 1 [file polymers-16-03258-s001.zip]

Archive with 1 entries (1 files):
- polymers-3304590-supplementary.pdf
